# Supplementary material for: Phylogeographic patterns of Merodon hoverflies in the Eastern Mediterranean region: revealing connections and barriers
Source: Ecol Evol. 2016 Mar 4;6(7):2226–45. doi: 10.1002/ece3.2021 (PMC4782255; doi:10.1002/ece3.2021)
Supplement: Supplementary file 1 — Table S1. Data on specimens used for molecular work. [file ECE3-6-2226-s001.xlsx]

## Sheet: Sheet1
Labcode FIN	Labcode SER	Taxon	Locality data	Accession COI barcode	Collection	Extra info	Latitude	Longitude	Latitude	Longitude
MZH_S534		Merodon albifrons	Greece, Lesvos, 1.25 km S Pigi, 140 m, 9-11.V.2004, yellow pantrap#4, Dahm, Lamborn, Messinger leg.	FM206495	MZH				39º10’14N	26º25’11E
MZH_Y706		Merodon albifrons	Greece, Lesvos, 4 km SSE Agiassos, 8.V.2007, G. Ståhls leg.	FM206510	MZH
MZH_Y923		Merodon albifrons	Greece, Lesvos Island, Sifneos, 28.V.2009, G. Ståhls leg.	LN906863	MZH
MZH_Y924		Merodon albifrons	Greece, Chios, Kato Fana beach, 13.V.2009, G. Ståhls leg.	LN906864	MZH				38°12.52’N	25°55.70’E
MZH_Y925		Merodon albifrons	Greece, Chios, nr Gridia, 13.V.2009, G. Ståhls leg.	LN906865	MZH				38°13.09’N	26°06.10’E
MZH_Y926		Merodon albifrons	Greece, Chios, Pelinaeon mt., 14.V.2009, G. Ståhls leg.	LN906866	MZH				38°34.47’N	26°00.29’E
MZH_Y927		Merodon albifrons	Greece, Lesvos, nr Mystegna, 4.V.2009, G. Ståhls leg.	LN906867	MZH
MZH_Y1166		Merodon albifrons	Greece, Volos, Platania, 9.V.2009, K. Standfuss leg.	LN906868	MZH				39°09’N	23°19’E
MZH_Y1167		Merodon albifrons	Greece, Volos, Platania, 19.V.2009, K. Standfuss leg.	LN906869	MZH				39°09’N	23°19’E
MZH_Y1168		Merodon albifrons	Greece, Volos, Platania, 11.V.2009, K. Standfuss leg.	LN906870	MZH				39°09’N	23°19’E
MZH_Y1169		Merodon albifrons	Greece, Volos, Platania, 10.V.2009, K. Standfuss leg.	LN906871	MZH				39°09’N	23°19’E
MZH_Y1170		Merodon albifrons	Greece, Volos, Platania, 10.V.2009, K. Standfuss leg.	LN906872	MZH				39°09’N	23°19’E
MZH_Y1171		Merodon albifrons	Greece, Volos, Platania, 10.V.2009, K. Standfuss leg.	LN906873	MZH				39°09’N	23°19’E
MZH_Y1172		Merodon albifrons	Greece, Volos, Platania, 11.V.2009, K. Standfuss leg.	LN906874	MZH				39°09’N	23°19’E
MZH_Y1173		Merodon albifrons	Greece, Volos, Platania, 11.V.2009, K. Standfuss leg.	LN906875	MZH				39°09’N	23°19’E
MZH_Y1200		Merodon albifrons	Greece, Naxos, Potamia, 12.V.2010, G. Ståhls & E. Rättel leg.	LN906876	MZH				37º05'01"N	25º27'05"E
MZH_Y1201		Merodon albifrons	Greece, Naxos, Potamia, 12.V.2010, G. Ståhls & E. Rättel leg.	LN906877	MZH				37º05'01"N	25º27'05"E
MZH_Y1202		Merodon albifrons	Greece, Naxos, Potamia, 12.V.2010, G. Ståhls & E. Rättel leg.	LN906878	MZH				37º05'01"N	25º27'05"E
MZH_Y1203		Merodon albifrons	Greece, Naxos, Potamia, 12.V.2010, G. Ståhls & E. Rättel leg.	LN906879	MZH				37º05'01"N	25º27'05"E
MZH_Y1204		Merodon albifrons	Greece, Naxos, Potamia, 12.V.2010, G. Ståhls & E. Rättel leg.	LN906880	MZH				37º05'01"N	25º27'05"E
MZH_Y1205		Merodon albifrons	Greece, Naxos, Potamia, 12.V.2010, G. Ståhls & E. Rättel leg.	LN906881	MZH				37º05'01"N	25º27'05"E
MZH_Y1465		Merodon albifrons	Greece, Naxos, Atsipapi, 9.V.2011, G. Ståhls & E. Rättel leg.	LN906882	MZH				37°07.095’N	25°33.685’E
MZH_Y1466		Merodon albifrons	Greece, Naxos, Atsipapi, 9.V.2011, G. Ståhls & E. Rättel leg.	LN906883	MZH				37°07.095’N	25°33.685’E
MZH_Y1467		Merodon albifrons	Greece, Naxos, Atsipapi, 9.V.2011, G. Ståhls & E. Rättel leg.	LN906884	MZH				37°07.095’N	25°33.685’E
MZH_Y1468		Merodon albifrons	Greece, Naxos, Atsipapi, 9.V.2011, G. Ståhls & E. Rättel leg.	LN906885	MZH				37°07.095’N	25°33.685’E
MZH_Y1469		Merodon albifrons	Greece, Naxos, Atsipapi, 9.V.2011, G. Ståhls & E. Rättel leg.	LN906886	MZH				37°07.095’N	25°33.685’E
MZH_Y1470		Merodon albifrons	Greece, Naxos, Atsipapi, 9.V.2011, G. Ståhls & E. Rättel leg.	LN906887	MZH				37°07.095’N	25°33.685’E
MZH_Y1487		Merodon albifrons	Greece, Attica, nr Nea Makri, 14.V.2011, G. Ståhls & E. Rättel leg.	LN906888	MZH				38°05.413’N	23°56.259’E
MZH_Y1488		Merodon albifrons	Greece, Attica, nr Nea Makri, 14.V.2011, G. Ståhls & E. Rättel leg.	LN906889	MZH				38°05.413’N	23°56.259’E
MZH_Y1489		Merodon albifrons	Greece, Attica, nr Nea Makri, 14.V.2011, G. Ståhls & E. Rättel leg.	LN906890	MZH				38°05.413’N	23°56.259’E
MZH_Y1490		Merodon albifrons	Greece, Attica, nr Nea Makri, 14.V.2011, G. Ståhls & E. Rättel leg.	LN906891	MZH				38°05.413’N	23°56.259’E
MZH_Y1491		Merodon albifrons	Greece, Attica, nr Nea Makri, 14.V.2011, G. Ståhls & E. Rättel leg.	LN906892	MZH				38°05.413’N	23°56.259’E
MZH_Y1492		Merodon albifrons	Greece, Attica, nr Nea Makri, 14.V.2011, G. Ståhls & E. Rättel leg.	LN906893	MZH				38°05.413’N	23°56.259’E
	AU606	Merodon albifrons	Greece, Pindos, near Kastania, 3.IX.2012, A. Vujic leg.	LN906894	FSUNS		39.7097	21.418
	AU608	Merodon albifrons	Greece, Pindos, near Kastania, 3.IX.2012, A. Vujic leg.	LN906895	FSUNS		39.7097	21.418
	AU609	Merodon albifrons	Greece, Mt Olympos, Litochoras-Prionia, 17.V.2011, A. Vujic leg.	LN906896	FSUNS		40.1129	22.4854
	AU610	Merodon albifrons	Greece, Mt Olympos, Litochoras-Prionia, 17.V.2011, A. Vujic leg.	LN906897	FSUNS		40.1129	22.4854
	AU611	Merodon albifrons	Greece, Mt Olympos, Litochoras-Prionia, 17.V.2011, A. Vujic leg.	LN906898	FSUNS		40.1129	22.4854
	AU612	Merodon albifrons	Greece, Mt Olympos, Litochoras-Prionia, 17.V.2012, A. Vujic leg.	LN906899	FSUNS		40.1129	22.4854
	AU614	Merodon albifrons	Greece, Evros, Dadia NP (Pesani Bridge), 10.IX.2009, A. Vujic leg.	LN906900	FSUNS		41.0503	26.0739
	AU615	Merodon albifrons	Turkey, Bozdag mountain area, 16.IX.2013, A. Vujic leg.	LN906901	FSUNS		38.4032	28.0808
	AU616	Merodon albifrons	Turkey, Bozdag mountain area, 16.IX.2013, A. Vujic leg.	LN906902	FSUNS		38.4032	28.0808
	AU618	Merodon albifrons	Turkey, Bozdag mountain area, 16.IX.2013, A. Vujic leg.	LN906903	FSUNS		38.4032	28.0808
	AU619	Merodon albifrons	Turkey, Bozdag mountain area, 16.IX.2013, A. Vujic leg.	LN906904	FSUNS		38.4032	28.0808
	AU625	Merodon albifrons	Greece, mnt. Parnas, near Amfissa, 4.X.2014, A. Vujić, S. Šimić & S. Radenković	LN906905	FSUNS		38.5316	22.4023
	AU626	Merodon albifrons	Greece, mnt. Parnas, near Amfissa, 4.X.2014, A. Vujić, S. Šimić & S. Radenković	LN906906	FSUNS		38.5316	22.4023
	AU627	Merodon albifrons	Greece, mnt. Parnas, near Amfissa, 4.X.2014, A. Vujić, S. Šimić & S. Radenković	LN906907	FSUNS		38.5316	22.4023
	AU628	Merodon albifrons	Greece, mnt. Parnas, near Amfissa, 4.X.2014, A. Vujić, S. Šimić & S. Radenković	LN906908	FSUNS		38.5316	22.4023
MZH_Y2209		Merodon albifrons	Greece, Peloponnesos, V.2014, A. Vujić & J. Ačanski leg.	LT174618	FSUNS
MZH_Y2210		Merodon albifrons	Greece, Peloponnesos, V.2014, A. Vujić & J. Ačanski leg.	LT174619	FSUNS
MZH_Y2211		Merodon albifrons	Greece, Peloponnesos, V.2014, A. Vujić & J. Ačanski leg.	LT174620	FSUNS
MZH_Y2212		Merodon albifrons	Greece, Peloponnesos, V.2014, A. Vujić & J. Ačanski leg.	LT174621	FSUNS
MZH_Y2213		Merodon albifrons	Greece, Peloponnesos, V.2014, A. Vujić & J. Ačanski leg.	LT174623	FSUNS
MZH_Y2214		Merodon albifrons	Greece, Peloponnesos, V.2014, A. Vujić & J. Ačanski leg.	LT174624	FSUNS
	AU629	Merodon albifrons	Greece, mnt. Parnas, near Amfissa, 4.X.2014, A. Vujić, S. Šimić & S. Radenković	LN906909	FSUNS		38.5316	22.4023
MZH_Y950	A14856	Merodon aurifer	Greece, Chios Island, Kampia Beach, 27.VIII.2009, M. Taylor leg.	LN890849	MZH	Male.			38º35.701'N	25º58.620'E
MZH_Y951	A14857	Merodon aurifer	Greece, Chios Island, Kampia Beach, 27.VIII.2009, M. Taylor leg.	LN890850	MZH	Male.			38º35.701'N	25º58.620'E
MZH_Y952	A14858	Merodon aurifer	Greece, Chios Island, Kampia Beach, 27.VIII.2009, M. Taylor leg.	LN890851	MZH	Male.			38º35.701'N	25º58.620'E
MZH_Y953	A14859	Merodon aurifer	Greece, Chios Island, Kampia Beach, 27.VIII.2009, M. Taylor leg.	TBS	MZH	Male.			38º35.701'N	25º58.620'E
MZH_Y954	A14860	Merodon aurifer	Greece, Chios Island, Kampia Beach, 27.VIII.2009, M. Taylor leg.	LN890852	MZH	Male.			38º35.701'N	25º58.620'E
MZH_Y955	A14861	Merodon aurifer	Greece, Chios Island, Kampia Beach, 27.VIII.2009, M. Taylor leg.	LN890853	MZH	Male.			38º35.701'N	25º58.620'E
	AU599	Merodon aurifer	Greece, Crete, Lassithi, Ag. Haralambos, 13.X.2012, A. Vujic leg.	LN995541	FSUNS	Male.	35.085948	25,713844	35⁰05' 9,41''N	25⁰42' 49,84''E
	AU600	Merodon aurifer	Greece, Crete, Lassithi, Ag. Haralambos, 13.X.2012, A. Vujic leg.	LN890868	FSUNS	Female.	35.085948	25.713844	35⁰05' 9,41''N	25⁰42' 49,84''E
	AU601	Merodon aurifer	Greece, Crete, Lassithi, Ag. Haralambos, 13.X.2012, A. Vujic leg.	LN890869	FSUNS	Male.	35.085948	25.713844	35⁰05' 9,41'' N	25⁰42' 49,84''E
	AU602	Merodon aurifer	Greece, Crete, Lassithi, Ag. Haralambos, 13.X.2012, A. Vujic leg.	LN890870	FSUNS	Male.	35.085948	25.713844	35⁰05' 9,41'' N	25⁰42' 49,84''E
	AU603	Merodon aurifer	Greece, Crete, Lassithi, Tremiado, 13.X.2012, A. Vujic leg.	LN890871	FSUNS	Male.	35.202360	25.479969	35⁰12' 8,5'' N	25⁰28' 47,89''E
	AU604	Merodon aurifer	Greece, Peloponnese, Arcadia, 4.VIII.2014, A. Vujic leg.	LN890872	FSUNS	Male.	37.673050	22.496154
	AU605	Merodon aurifer	Greece, Peloponnese, Arcadia, 4.VIII.2014, A. Vujic leg.	TBS	FSUNS	Male.	37.673050	22.496154
MZH_Y1016		Merodon aurifer	Greece, Lesvos, Plomari, IX.2009, A. Vujic leg.	LN890843	MZH
MZH_Y1017		Merodon aurifer	Greece, Lesvos, Plomari, IX.2009, A. Vujic leg.	LN890844	MZH
MZH_Y1018		Merodon aurifer	Greece, Lesvos, Plomari, IX.2009, A. Vujic leg.	LN890845	MZH
MZH_Y1019		Merodon aurifer	Greece, Lesvos, Plomari, IX.2009, A. Vujic leg.	LN890846	MZH
MZH_Y1020		Merodon aurifer	Greece, Lesvos, Plomari, IX.2009, A. Vujic leg.	LN890847	MZH
MZH_Y1021		Merodon aurifer	Greece, Lesvos, Plomari, IX.2009, A. Vujic leg.	LN890848	MZH
MZH_Y1180		Merodon aurifer	Greece, Platania, Volos, 14.VIII.2007, K. Standfuss leg.	LN890854	MZH	Male.			39°09’N	23°19’E
MZH_Y1181		Merodon aurifer	Greece, Platania, Volos, 14.VIII.2007, K. Standfuss leg.	LN890855	MZH	Male.			39°09’N	23°19’E
MZH_Y1182		Merodon aurifer	Greece, Platania, Volos, 20.VIII.2007, K. Standfuss leg.	LN890856	MZH	Female.			39°09’N	23°19’E
MZH_Y1183		Merodon aurifer	Greece, Platania, Volos, 20.VIII.2007, K. Standfuss leg.	LN890857	MZH				39°09’N	23°19’E
MZH_Y1697		Merodon aurifer	Greece, Andros, nr Vori Beach, 9.X.2012, G. Ståhls leg.	LN890858	MZH				37º53'48"N	24º52'37"E
MZH_Y1698		Merodon aurifer	Greece, Andros, nr Vori Beach, 9.X.2012, G. Ståhls leg.	LN890859	MZH				37º53'48"N	24º52'37"E
MZH_Y1699		Merodon aurifer	Greece, Andros, nr Vori Beach, 9.X.2012, G. Ståhls leg.	LN890860	MZH				37º53'48"N	24º52'37"E
MZH_Y1700		Merodon aurifer	Greece, Andros, nr Vori Beach, 9.X.2012, G. Ståhls leg.	LN890861	MZH				37º53'48"N	24º52'37"E
MZH_Y1701		Merodon aurifer	Greece, Andros, nr Vori Beach, 9.X.2012, G. Ståhls leg.	LN890862	MZH				37º53'48"N	24º52'37"E
MZH_Y1706		Merodon aurifer	Greece, Naxos, nr Stavros Keramotis, 12.X.2012, G. Ståhls leg.	LN890863	MZH				37º06'37"N	25º30'43"E
MZH_Y1707		Merodon aurifer	Greece, Naxos, Eggares, 13.X.2012, G. Ståhls leg.	LN890864	MZH				37º06'57"N	25º26'13"E
MZH_Y1708		Merodon aurifer	Greece, Naxos, Eggares, 13.X.2012, G. Ståhls leg.	LN890865	MZH				37º06'57"N	25º26'13"E
MZH_Y1709		Merodon aurifer	Greece, Naxos, Eggares, 13.X.2012, G. Ståhls leg.	LN890866	MZH				37º06'57"N	25º26'13"E
MZH_Y1710		Merodon aurifer	Greece, Naxos, Eggares, 13.X.2012, G. Ståhls leg.	LN890867	MZH				37º06'57"N	25º26'13"E
MZH_Y1149		Merodon albifasciatus	Greece, Volos, Platania, 24.IX.2009, K. Standfuss leg.	LN906841	MZH				39°09’N	23°19’E
MZH_Y1150		Merodon albifasciatus	Greece, Volos, Platania, 22.IX.2009, K. Standfuss leg.	LN906842	MZH				39°09’N	23°19’E
MZH_Y1151		Merodon albifasciatus	Greece, Volos, Platania, 18.IX.2009, K. Standfuss leg.	LN906843	MZH				39°09’N	23°19’E
MZH_Y1152		Merodon albifasciatus	Greece, Volos, Platania, 2.X.2009, K. Standfuss leg.	LN906844	MZH				39°09’N	23°19’E
MZH_Y1153		Merodon albifasciatus	Greece, Volos, Platania, 28.IX.2009, K. Standfuss leg.	LN906845	MZH				39°09’N	23°19’E
MZH_Y1702		Merodon albifasciatus	Greece, Andros, 8.X.2012, A. Vujic leg.	LN906848	FSUNS
	E64	Merodon albifasciatus	Greece, Kea, Poisses, 20-22.IV.2013, T. Petanidou leg.	LN906846	FSUNS	Male	37.5886	24.2751
	E65	Merodon albifasciatus	Greece, Kea, Poisses, 20-22.IV.2013, T. Petanidou leg.	LN906847	FSUNS	Male	37.5886	24.2751
	AU275	Merodon albifasciatus	Greece, Kea, Poisses, 21.IV.2013, T. Petanidou leg.	LN906849	FSUNS	Male	37.5886	24.2751
	AU276	Merodon albifasciatus	Greece, Kea, Poisses, 21.IV.2013, T. Petanidou leg.	LN906850	FSUNS	Female	37.5886	24.2751
	AU281	Merodon albifasciatus	Greece, Kea, Mylopotamos 22.IV.2013, T. Petanidou leg.	LN906851	FSUNS	Female	37.643	24.3246
	AU282	Merodon albifasciatus	Greece, Kea, Lygia, 22.IV.2013, T. Petanidou leg.	LN906852	FSUNS	Male	37.5645	24.2806
	AU283	Merodon albifasciatus	Greece, Kea, Lygia, 22.IV.2013, T. Petanidou leg.	LN906853	FSUNS	Female	37.5645	24.2806
	AU284	Merodon albifasciatus	Greece, Delos, Delos 23.IV.2013, I.Vavitsas leg.	LN906854	FSUNS	Male	37.4017	25.2696
	AU285	Merodon albifasciatus	Greece, Delos, Delos 23.IV.2013, I.Vavitsas leg.	LN906855	FSUNS	Male	37.4017	25.2696
	MS30	Merodon albifasciatus	Greece, Mykonos,	LN906862	FSUNS
	MS84	Merodon albifasciatus	Greece, Peloponessos, Akrogiali river mouth 17.V.2012, W. van Steenis leg.	LN906856	W. Van Steenis	Male	36.9508	22.1433
	MS85	Merodon albifasciatus	Greece, Peloponessos, Akrogiali river mouth 17.V.2012, W. van Steenis leg.	LN906857	W. Van Steenis	Male	36.9508	22.1433
	MS86	Merodon albifasciatus	Greece, Peloponessos, Akrogiali river mouth 17.V.2012, W. van Steenis leg.	LN906858	W. Van Steenis	Male	36.9508	22.1433
	MS87	Merodon albifasciatus	Greece, Peloponessos, Akrogiali river mouth 17.V.2012, W. van Steenis leg.	LN906859	W. Van Steenis	Female	36.9508	22.1433
	MS88	Merodon albifasciatus	Greece, Peloponessos, Akrogiali river mouth 17.V.2012, W. van Steenis leg.	LN906860	W. Van Steenis	Female	36.9508	22.1433
	MS89	Merodon albifasciatus	Greece, Peloponessos, Akrogiali river mouth 17.V.2012, W. van Steenis leg.	LN906861	W. Van Steenis	Female	36.9508	22.1433
MZH_Y789		Merodon aff.albifasciatus2	Greece, Lesvos, Haramida beach, 22.X.2008, A. Vujic leg.	TBS	MZH
MZH_Y791		Merodon aff.albifasciatus2	Greece, Lesvos, Pyrgi Thermi, 23.X.2008, G. Ståhls leg.	TBS	MZH
MZH_Y792		Merodon aff.albifasciatus2	Greece, Lesvos, Lisvorio hot springs area, 24.X.2008, G. Ståhls leg.	TBS	MZH
MZH_Y988		Merodon aff.albifasciatus2	Greece, Lesvos, Lisvori springs, 24.X.2008, T. Petanidou leg.	TBS	MZH
MZH_Y989		Merodon aff.albifasciatus2	Greece, Lesvos, Haramida beach, 22.X.2008, S. Radenkovic	TBS	MZH
MZH_Y990		Merodon aff.albifasciatus2	Greece, Lesvos, Kalloni, 25.X.2008, A. Vujic leg.	TBS	MZH
MZH_Y991		Merodon aff.albifasciatus2	Greece, Lesvos island, Thermi, 23.X.2008, A. Vujic leg.	TBS	MZH
MZH_Y992		Merodon aff.albifasciatus2	Greece, Lesvos island, Charamida beach, 22.X.2008, A. Vujic	TBS	MZH
MZH_Y993		Merodon aff.albifasciatus2	Greece, Lesvos island, Plomari, 24.IX.2009, A. Vujic leg.	TBS	MZH
MZH_Y1369		Merodon aff.albifasciatus2	Greece, Samos island, Pythagorion, 21.X.2010, G. Ståhls leg.	TBS	MZH
MZH_Y998	A14927	Merodon aff.albifasciatus2	Greece, Chios island, Keramia, 19.X.2009, M.J. Taylor leg.	TBS	MZH	Male.			38º17.72’N	26º07.95’E
MZH_Y999	A14928	Merodon aff.albifasciatus2	Greece, Chios island, Keramia, 19.X.2009, M.J. Taylor leg.	TBS	MZH	Female.			38º17.72’N	26º07.95’E
MZH_Y1000	A14929	Merodon aff.albifasciatus2	Greece, Chios island, Keramia, 19.X.2009, M.J. Taylor leg.	TBS	MZH	Female.			38º17.72’N	26º07.95’E
MZH_Y1001	A14930	Merodon aff.albifasciatus2	Greece, Chios island, Keramia, 19.X.2009, M.J. Taylor leg.	TBS	MZH	Female.			38º17.72’N	26º07.95’E
MZH_Y1002	A14925	Merodon aff.albifasciatus2	Greece, Chios island, Keramia, 19.X.2009, M.J. Taylor leg.	TBS	MZH	Male.			38º17.72’N	26º07.95’E
MZH_Y1003	A14926	Merodon aff.albifasciatus2	Greece, Chios island, Keramia, 19.X.2009, M.J. Taylor leg.	TBS	MZH	Male.			38º17.72’N	26º07.95’E
MZH_Y1214		Merodon aff.albifasciatus2	Greece, Naxos, Potamia, 12.V.2010, G. Ståhls & E. Rättel leg.	TBS	MZH				37º05'01"N	25º27'05"E
MZH_Y1215		Merodon aff.albifasciatus2	Greece, Naxos, Potamia, 12.V.2010, G. Ståhls & E. Rättel leg.	TBS	MZH				37º05'01"N	25º27'05"E
MZH_Y1216		Merodon aff.albifasciatus2	Greece, Naxos, Potamia, 12.V.2010, G. Ståhls & E. Rättel leg.	TBS	MZH				37º05'01"N	25º27'05"E
MZH_Y1217		Merodon aff.albifasciatus2	Greece, Naxos, Potamia, 12.V.2010, G. Ståhls & E. Rättel leg.	TBS	MZH				37º05'01"N	25º27'05"E
MZH_Y1218		Merodon aff.albifasciatus2	Greece, Naxos, Potamia, 12.V.2010, G. Ståhls & E. Rättel leg.	TBS	MZH				37º05'01"N	25º27'05"E
MZH_Y1458		Merodon aff.albifasciatus2	Greece, Samos, IV.2011, A. Vujic leg.	TBS	FSUNS
MZH_Y1459		Merodon aff.albifasciatus2	Greece, Samos, IV.2011, A. Vujic leg.	TBS	MZH
MZH_Y1460		Merodon aff.albifasciatus2	Greece, Samos, IV.2011, A. Vujic leg.	TBS	MZH
MZH_Y1461		Merodon aff.albifasciatus2	Greece, Samos, IV.2011, A. Vujic leg.	TBS	MZH
MZH_Y1462		Merodon aff.albifasciatus2	Greece, Samos, IV.2011, A. Vujic leg.	TBS	MZH
MZH_Y1471		Merodon aff.albifasciatus2	Greece, Naxos Island, Drymalia, Atsipapi, 9.V.2011, G. Ståhls & E. Rättel leg.	TBS	MZH				37°07.095’N	25°33.685’E
MZH_Y1472		Merodon aff.albifasciatus2	Greece, Naxos Island, Drymalia, Atsipapi, 9.V.2011, G. Ståhls & E. Rättel leg.	TBS	MZH				37°07.095’N	25°33.685’E
MZH_Y1473		Merodon aff.albifasciatus2	Greece, Naxos Island, Drymalia, Atsipapi, 9.V.2011, G. Ståhls & E. Rättel leg.	TBS	MZH				37°07.095’N	25°33.685’E
MZH_Y1474		Merodon aff.albifasciatus2	Greece, Naxos Island, Drymalia, Atsipapi, 9.V.2011, G. Ståhls & E. Rättel leg.	TBS	MZH				37°07.095’N	25°33.685’E
MZH_Y1475		Merodon aff.albifasciatus2	Greece, Naxos Island, Drymalia, Atsipapi, 9.V.2011, G. Ståhls & E. Rättel leg.	TBS	MZH				37°07.095’N	25°33.685’E
MZH_Y1476		Merodon aff.albifasciatus2	Greece, Naxos Island, Drymalia, Atsipapi, 9.V.2011, G. Ståhls & E. Rättel leg.	TBS	MZH				37°07.095’N	25°33.685’E
MZH_Y1522		Merodon aff.albifasciatus2	Greece, Samos, 21.X. 2010, G. Ståhls leg.	TBS	MZH
MZH_Y1704		Merodon aff.albifasciatus2	Greece, Naxos, Eggares, 13.X.2012, G. Ståhls leg.	TBS	MZH
MZH_Y1705		Merodon aff.albifasciatus2	Greece, Naxos, Eggares, 13.X.2012, G. Ståhls leg.	TBS	MZH
	MS_26	Merodon aff.albifasciatus2	Greece, Delos, 2013	TBS	AEGEAN
	MS_27	Merodon aff.albifasciatus2	Greece, Irakleia, 2013	TBS	AEGEAN
	MS_28	Merodon aff.albifasciatus2	Greece, Irakleia, 2013	TBS	AEGEAN
	MS_29	Merodon aff.albifasciatus2	Greece, Paros, 2013	TBS	AEGEAN
	MS_31	Merodon aff.albifasciatus2	Greece, Delos, 2013	TBS	AEGEAN
	N28	Merodon aff.albifasciatus2	Greece, Rhodes, Kalathos, 15.X.2012, A. Vujić leg.	TBS	FSUNS	Male	36.1167	28.0589
	N29	Merodon aff.albifasciatus2	Greece, Rhodes, Kalathos, 15.X.2012, A. Vujić leg.	TBS	FSUNS	Female	36.1167	28.0589
	N30	Merodon aff.albifasciatus2	Greece, Rhodes, Kalathos, 15.X.2012, A. Vujić leg.	TBS	FSUNS	Female	36.1167	28.0589
	N31	Merodon aff.albifasciatus2	Greece, Samos, airport 20.X.2012, , A. Vujić leg.	TBS	FSUNS	Male	37.6914	26.9167
	E91	Merodon aff.albifasciatus2	Turkey, Baffa II, 20.IX.2013 A. Vujić leg.	TBS	FSUNS	AJ16 Female.	37.4698	28.4878
	E92	Merodon aff.albifasciatus2	Turkey, Baffa II, 20.IX.2013 A. Vujić leg.	TBS	FSUNS	AJ20 Male.	37.4698	28.4878
	E93	Merodon aff.albifasciatus2	Turkey, Baffa II, 20.IX.2013 A. Vujić leg.	TBS	FSUNS	AJ4 Female.	37.4698	28.4878
	E94	Merodon aff.albifasciatus2	Turkey, Baffa II, 20.IX.2013 A. Vujić leg.	TBS	FSUNS	AJ23 Male	37.4698	28.4878
	E95	Merodon aff.albifasciatus2	Turkey, Baffa II, 20.IX.2013 A. Vujić leg.	TBS	FSUNS	AJ30 Male	37.4698	28.4878
	E96	Merodon aff.albifasciatus2	Turkey, Baffa II, 20.IX.2013 A. Vujić leg.	TBS	FSUNS	AJ28 Male	37.4698	28.4878
	E97	Merodon aff.albifasciatus2	Turkey, Baffa II, 20.IX.2013 A. Vujić leg.	TBS	FSUNS	AJ27 Male	37.4698	28.4878
	AU272	Merodon aff.albifasciatus2	Greece, Folegandros, Chora, 18.V.2014 T.Petanidou leg.	TBS	FSUNS	07007 Female	36.6244	24.9169
	AU273	Merodon aff.albifasciatus2	Greece, Ios, Mersinia Rema, 14. IV.2013. T.Petanidou & Devalez Lleg.	TBS	FSUNS	07001 Male	36.7013	25.3103
	AU274	Merodon aff.albifasciatus2	Greece, Ios, Mersinia Rema, 14. IV.2013. T.Petanidou & Devalez Lleg.	TBS	FSUNS	07000 Female	36.7013	25.3103
	AU275	Merodon aff.albifasciatus2	Greece, Kea, Poisses. 21.IV.2013. T.Petanidou leg.	TBS	FSUNS	06999 Male	37.5886	24.2751
	AU277	Merodon aff.albifasciatus2	Greece, Ios, Kambos, 14. IV.2013. T.Petanidou & Devalez Lleg.	TBS	FSUNS	Female	36.7518	25.2918
	AU278	Merodon aff.albifasciatus2	Greece, Ios, Mersinia Rema, 14. IV.2013. T.Petanidou & Devalez Lleg.	TBS	FSUNS	Male	36.7013	25.3103
	AU280	Merodon aff.albifasciatus2	Greece, Ios, Mersinia Rema, 14. IV.2013. T.Petanidou & Devalez Lleg.	TBS	FSUNS	Male	36.7013	25.3103
	AU286	Merodon aff.albifasciatus2	Greece, Syros, Komito, 5.VI.2013 I.Vavitsas leg.	TBS	FSUNS	male	37.3759	24.8822
	AU287	Merodon aff.albifasciatus2	Greece, Irakleia,	TBS	FSUNS	6985
	AU288	Merodon aff.albifasciatus2	Greece, Irakleia,	TBS	FSUNS	6984
	AU289	Merodon aff.albifasciatus2	Greece, Irakleia,	TBS	FSUNS	6983
	AU630	Merodon aff.albifasciatus2	Greece, Irakleia, 3.V.2013, J. Gavalas leg.	TBS	FSUNS	female	36.8425	25.4554
	AU631	Merodon aff.albifasciatus2	Greece, Irakleia, 3.V.2013, J. Gavalas leg.	TBS	FSUNS
MZH_S408		Merodon erivanicus	Greece, Lesvos, Vatoussa, 5-12.V.2001, malaise trap, Rojo & Pérez	FM206487	MZH
MZH_S411		Merodon erivanicus	Greece, Lesvos, Sigri, 30.IV.-10.V.2001, malaise trap, Rojo & Pérez	FM206812	MZH
MZH_Y882		Merodon erivanicus	Greece, Lesvos Island, Agiassos, 30.V.2009, G. Ståhls leg.	LN890891	MZH	male			39°04.25’N	26°22.35’E
MZH_Y883		Merodon erivanicus	Greece, Lesvos Island, nr Brisa, roadside, 31.V.2009, G. Ståhls leg.	LN890892	MZH	female
MZH_Y884		Merodon erivanicus	Greece, Lesvos Island, nr Brisa, roadside, 31.V.2009, G. Ståhls leg.	LN890893	MZH	male
MZH_Y885		Merodon erivanicus	Greece, Chios Island, nr Gridia, 13.V.2009, G. Ståhls leg.	LN890894	MZH	male			38°13.09’N	26°06.10’E
MZH_Y886		Merodon erivanicus	Greece, Chios Island, nr Gridia, 13.V.2009, G. Ståhls leg.	LN890895	MZH	male			38°13.09’N	26°06.10’E
MZH_Y935		Merodon erivanicus	Greece, Lesvos Island, nr Brisa, roadside, 31.V.2009, G. Ståhls leg.	LN890896	MZH	female
MZH_Y936		Merodon erivanicus	Greece, Chios Island, nr Gridia, 13.V.2009, G. Ståhls leg.	LN890897	MZH	male			38°13.09’N	26°06.10’E
MZH_Y1030		Merodon erivanicus	Greece, Chios Island, Kampia Beach, 1.IX.2009, M. J. Taylor leg.	LN890898	MZH	Male. Photo A14879			38°35.70’N	29°58.62’E
MZH_Y1031		Merodon erivanicus	Greece, Chios Island, Kampia Beach, 27.VIII.2009, M. J. Taylor leg.	LN890899	MZH	Male. Photo A14864			38°35.70’N	29°58.62’E
MZH_Y1032		Merodon erivanicus	Greece, Chios Island, Keramia Beach, 27.VIII.2009, M. J. Taylor leg.	LN890900	MZH	Male. Photo A14873			38°17.81’N	26°07.87’E
MZH_Y1268		Merodon erivanicus	Greece, Samos island, nr. Kondeika, 9.VI.2010, S.Rojo, G.Ståhls & A.Vujić leg.	LN890901	MZH	Male
MZH_Y1269		Merodon erivanicus	Greece,Samos island, nr. Kondeika, 9.VI.2010, S.Rojo, G.Ståhls & A.Vujić leg.	LN890902	MZH	Female
MZH_Y1270		Merodon erivanicus	Greece, Samos island, nr Leka, 243m, 10.VI.2010, S.Rojo, G.Ståhls & A.Vujić leg.	LN890903	MZH	Female			37°45'50"N	25°41'12"E
MZH_Y1271		Merodon erivanicus	Greece, Samos island, nr Leka, 243m, 10.VI.2010, S.Rojo, G.Ståhls & A.Vujić leg.	LN890904	MZH	Female			37°45'50"N	25°41'12"E
MZH_Y1278		Merodon erivanicus	Greece, Samos island, nr. Kokkari, 8.VI.2010, S.Rojo, G.Ståhls & A.Vujić leg.	LN890905	MZH
MZH_Y1279		Merodon erivanicus	Greece,Samos island, nr. Kondeika, 9.VI.2010, S.Rojo, G.Ståhls & A.Vujić leg.	LN890906	MZH
MZH_Y1632		Merodon erivanicus	Greece, Andros island, Pithara, 23.V.2012, G. Ståhls leg.	LN890907	MZH	Male
YMZH_1633		Merodon erivanicus	Greece, Andros island, Pithara, 23.V.2012, G. Ståhls leg.	LN890908	MZH	Male
	TS24	Merodon erivanicus	Turkey, Isparta, Geledost, Yesilkoy, 29.V.2014, R. Hayat, A. Uzal, O.Demirozer, C.Gök leg.x	LN890909	FSUNS	8451			42°09'363"N	32°20'64"E
	TS25	Merodon erivanicus	Turkey, Antalya, Korkuteli yolu 1, 17.VI.2014, R. Hayat, A. Uzal, O.Demirozer, C.Gök leg.	LN890910	FSUNS	8452			41°17'444"N	25°55'199"E
	TS80	Merodon erivanicus	Greece, Rhodes island, Laerma, 29.V.2014, A. Vujic leg.	LN890911	FSUNS	6757	36.1383N	27.9655E
	TS81	Merodon erivanicus	Greece, CE Greece, Phthiotis, 5 km from Malesina, 20.IV.2014, A. Vujic leg.	LN890912	FSUNS	6492	38.5862N	23.2002E
	TS82	Merodon erivanicus	Greece, CE Greece, Phthiotis, 5 km from Malesina, 20.IV.2014, A. Vujic leg.	LN890913	FSUNS	6493	38.5862N	23.2002E
	TS83	Merodon erivanicus	Greece, CE Greese, Parnas Mt., near Amfissa, 4.X.2014, A. Vujic, S. Simic, S. Radenkovic leg.	LN890914	FSUNS	8526	38.5315N	22.4023E
	AU585	Merodon erivanicus	Greece, Andros, Vori, 9.X.2012, A. Vujic & S. Radenkovic leg.	LN890915	FSUNS		37.893197	24.890773
	AU586	Merodon erivanicus	Greece, Andros, Pithara, near Apikia, 8.X.2012, A. Vujic & S. Radenkovic leg.	LN890916	FSUNS		37.842993	24.901763
MZH_Y851		Merodon italicus	Greece, Lesvos Island, Agiassos, 8.VI.2009, A. Vujic leg.	LN890917	FSUNS	A-09-1			39°04.17'N	26 22.22'E
MZH_Y852		Merodon italicus	Greece, Lesvos Island, Agiassos, 8.VI.2009, A. Vujic leg.	LN890918	FSUNS	A-09-2			39°04.17'N	26 22.22'E
MZH_Y1142		Merodon italicus	Greece, Chios island, 2009, A. Vujic leg.	LN890919	FSUNS	A-552
MZH_Y1273		Merodon italicus	Greece, Samos island, nr. Kondeika, 9.VI.2010, S.Rojo, G.Ståhls & A.Vujić leg.	LN890920	MZH
	TS26	Merodon italicus	Turkey, Antalya, Korkuteli, Varsak yaylasi, 17.VI.2014, 1451 m, R. Hayat, A. Uzal, O.Demirozer, C.Gök leg.	LN890921	FSUNS	8456			41°17'044"N	29°59'95"E
	TS27	Merodon italicus	Turkey, Afyon, Dazkin, Tutluca köyü, 28.VIII.2014, R. Hayat Vujić O. Demirozer, A. Uzal	LN906910	FSUNS	8462
	TS28	Merodon italicus	Turkey, Isparta, Y. bademli, Melikler yaylasi, 26/08/2014, R. Hayat Vujić O. Demirozer, A. Uzal	LN906911	FSUNS	8465			41 7 370N	34 96 28E
	TS29	Merodon italicus	Turkey, Isparta, Davraz Daği 03/09/2014 R. Hayat Vujić O. Demirozer, A. Uzal		FSUNS	8476			41 84 114N	30 26 56E
	TS61	Merodon italicus	Greece, Peloponnese, Erymanthus, Kalentzi, 2.IX.2012, A.Vujić leg.	LN890922	FSUNS	G2394	37.95039N	21.7760E
	TS62	Merodon italicus	Greece, Peloponnese, Erymanthus, Kalentzi, 2.IX.2012, A.Vujić leg.	LN890923	FSUNS	G2397	37.95039N	21.7760E
	TS63	Merodon italicus	Greece, Samos island, Pyrgos, 8.VI.2012, A.Vujić & L. Likov leg.	LN890924	FSUNS	G1690	37.7097N	26.8006E
	TS64	Merodon italicus	Greece, Thrace, Evros, Dadia NP, Pesani bridge, 10.IX.2013, A.Vujić leg.	LN890925	FSUNS	AK91	41.0503N	26.0739E
	TS65	Merodon italicus	Greece, Thrace, Evros, Dadia NP, Pesani bridge, 10.IX.2013, A.Vujić leg.	LN890926	FSUNS	AL18	41.0503N	26.0739E
	TS66	Merodon italicus	Greece, Thrace, Evros, Esimi, 9.IX.2013, A.Vujić leg.	LN890927	FSUNS	AL66	41.0189N	25.9483E
	TS68	Merodon italicus	Turkey, Hisaronu 1, 19.IX.2013, A.Vujić leg.	LN890928	FSUNS	AJ84	36.8094N	28.1323E
	TS69	Merodon italicus	Turkey, near Mugla, 6.IV.2014, 693 m, A.Vujić & J. Acanski leg.	LN890929	FSUNS	6857	37.1945N	28.3519E
	TS70	Merodon italicus	Turkey, near Izmir, 6.IV.2014, A.Vujić & J. Acanski leg.	LN890930	FSUNS	6917	38.2712N	27.1756E
	TS71	Merodon italicus	Turkey, near Izmir, 6.IV.2014, A.Vujić & J. Acanski leg.	LT17424	FSUNS	6918	38.2712N	27.1756E
	TS72	Merodon italicus	Greece, Rhodes Kalathos 29.V.2014, A. Vujić leg.	LT17425	FSUNS	6737 female	36.1167	28.0589
	TS73	Merodon italicus	Greece, Aegina, Mesagros 9-11.VIII.2013, S. Margaroni leg.	LT17426	FSUNS	8854 female	37.7511	23.5079
	TS74	Merodon italicus	Greece, Aegina, Mesagros 9-11.VIII.2013, S. Margaroni leg.	LT17427	FSUNS	8855 female	37.7511	23.5079
	TS75	Merodon italicus	Greece, Athens, Daphni 26.VIII.2013, T.Petanidou leg.	LT17428	FSUNS	6113 female	39.0514	26.5311
	TS76	Merodon italicus	Greece, Corfu Strinilas 08.VIII.2014, A. Vujić leg.	LT17429	FSUNS	7786 male	39.7399	19.8373
	E132	Merodon italicus	Turkey, Marmaris, Hisaronu, 19.IX.2013, A.Vujić leg.	LN890931	FSUNS	female
	E133	Merodon italicus	Turkey, Marmaris, Hisaronu, 19.IX.2013, A.Vujić leg.	LN890932	FSUNS	female
	E134	Merodon italicus	Greece, Evros, Dadia NP, 10.IX.2013, A.Vujić leg.	LT174630	FSUNS	female
	E135	Merodon italicus	Greece, Peloponnese, Erymanthus, 2.IX.2013, A.Vujić leg.	LT174631	FSUNS	female
MZH_Y735		Merodon clavipes	Greece, Crete, 8.IV.2008, M. Reemer leg.	LT174632	MZH
MZH_Y1493		Merodon clavipes	Greece, Andros island, nr monastery, 12.V.2011, E. Rättel leg.	LT174633	MZH	Female
MZH_Y1494		Merodon clavipes	Greece,Naxos Island, Drymalia, Atsipapi, 8.V.2011, G. Ståhls & E. Rättel leg.	LT174634	MZH	Male			37°07.095’N	25°33.685’E,
MZH_Y1495		Merodon clavipes	Greece, Naxos Island, Drymalia, Atsipapi, 8.V.2011, G. Ståhls & E. Rättel leg.	LT174635	MZH	Male			37°07.095’N	25°33.685’E,
MZH_Y1635		Merodon clavipes	Greece, Andros island, nr Vourkoti, 26.V.2012, G. Ståhls leg.	LT174636	MZH	Male
MZH_Y1501		Merodon clavipes	Greece, Platania, Volos, 27.IV.2007, leg. K. Standfuss	LT174637	MZH	Female			39°09’N	23°19’E
MZH_Y1502		Merodon clavipes	Greece, Platania, Volos, 30.III.2008, leg. K. Standfuss	LT174638	MZH	Male			39°09’N	23°19’E
MZH_Y1503		Merodon clavipes	Greece, Platania, Volos, 21.V.2009, leg. K. Standfuss	LT174639	MZH	Female			39°09’N	23°19’E
MZH_Y1504		Merodon clavipes	Greece, Platania, Volos, 15.V.2009, leg. K. Standfuss	LT174640	MZH	Female			39°09’N	23°19’E
MZH_Y1640		Merodon clavipes	Greece, Andros island, nr Vourkoti, 26.V.2012, G. Ståhls leg.	LT174641	MZH	Male
MZH_Y1642		Merodon clavipes	Greece, Naxos island, nr Atsipapi, 28.V.2012, G. Ståhls leg.	LT174642	MZH	Female
	AU563	Merodon clavipes	Greece, Peloponnese, Achaia, near Erimanthos, 20.IV.2014, A. Vujic leg.	KT870096	FSUNS		38.115177	21.772531
	AU564	Merodon clavipes	Greece, Peloponnese, Laconia, Voutani, 10 km N of Sparti, 23.V.2014, A. Vujic leg.	KT870103	FSUNS		37.157364	22.441693
	AU565	Merodon clavipes	Greece, Peloponnese, Laconia, Voutani, 10 km N of Sparti, 23.V.2014, A. Vujic leg.	KT870099	FSUNS		37.304160	22.421060
	AU566	Merodon clavipes	Greece, Peloponnese, Arcadia, Kardaras, 24.V.2014, A. Vujic leg.	KT870109	FSUNS		37.626488	22.290721
	AU567	Merodon clavipes	Greece, Peloponnese, Argolida, Asprovrisi, 23.V.2014, A. Vujic leg.	KT870110	FSUNS		37.584305	22.90325
	AU568	Merodon clavipes	Greece, Crete, Chania, Mescla, 27.V.2014, A. Vujic leg.	KT870113	FSUNS		35.401257	23.940514
	AU569	Merodon clavipes	Greece, Crete, Lasithi, 22.IV.2014, A. Vujic, leg.	KT870115	FSUNS		25.454886	25.454886
	AU570	Merodon clavipes	Greece, Thrace, Rhodope, Agios Caralambos, 4.V.2013, A. Vujic leg.	KT870102	FSUNS		40.874722	40.874722
	AU571	Merodon clavipes	Greece, Thrace, Rhodope, Agios Caralambos, 4.V.2013, A. Vujic leg.	KT870100	FSUNS		40.874722	40.874722
	AU572	Merodon clavipes	Greece, Thrace, Rhodope, Agios Caralambos, 4.V.2013, A. Vujic leg.	KT870104	FSUNS		40.874722	40.874722
	AU573	Merodon clavipes	Greece, Thrace, Rhodope, Agios Caralambos, 4.V.2013, A. Vujic leg.	KT870105	FSUNS		40.874722	40.874722
	AU574	Merodon clavipes	Greece, Thrace, Rhodope, Agios Caralambos, 4.V.2013, A. Vujic leg.	KT870101	FSUNS		40.874722	40.874722
	AU575	Merodon clavipes	Greece, Folegandros, 21.III.2014, T. Petanidou leg.	KT870112	AEGEAN		36.661900	24.853000
	AU576	Merodon clavipes	Greece, Kea, Dihala Sklavou, 21-23.IV.2013, T. Petanidou leg.	KT870095	AEGEAN
	AU577	Merodon clavipes	Greece, Cyclades, Irakleia, 3.V.2013, J. Gavalas leg.	KT870111	AEGEAN		36.8425	25.455400
	AU578	Merodon clavipes	Greece, Cyclades, Irakleia, 3.V.2013, J. Gavalas leg.	KT870114	AEGEAN		36.8425	25.455400
	AU579	Merodon clavipes	Greece, Cyclades, Irakleia, 3.V.2013, J. Gavalas leg.	KT870108	AEGEAN		36.8425	25.455400
	AU580	Merodon clavipes	Greece, Tinos island, Martas, 28.III.2014, T. Petanidou leg.	KT870107	AEGEAN		37.652200	25.03089
	AU581	Merodon clavipes	Greece, Tinos island, Martas, 28.III.2014, T. Petanidou leg.	KT870097	AEGEAN		37.652200	25.03089
	AU582	Merodon clavipes	Greece, Tinos island, Martas, 28.III.2014, T. Petanidou leg.	KT870094	AEGEAN		37.652200	25.03089
	AU583	Merodon clavipes	Greece, Greece, Metheori, Kalabaka, 25.V.2012, A. Vujic leg.	KT870106	FSUNS		39.705702	21.640186
	AU584	Merodon clavipes	Greece, Thasos, Agios Georgios, 17-18.I.2012, M. de Courcy Williams leg.	KT870098	AEGEAN		40.7636	24.6201
MZH_Y848		Merodon pruni	Greece, Lesvos island, nr Skala Kydonion, 9.VI.2009, A. Vujic leg.	LN890890	MZH
MZH_Y849		Merodon pruni	Greece, Lesvos island, nr Skala Kydonion, 9.VI.2009, A. Vujic leg.	LN890874	MZH
MZH_Y854		Merodon pruni	Greece, Lesvos island, nr Skala Kydonion, 9.VI.2009, A. Vujic leg.	LN890875	MZH
MZH_Y855		Merodon pruni	Greece, Lesvos island, nr Skala Kydonion, 9.VI.2009, A. Vujic leg.	LN890876	MZH
MZH_Y956	A14574	Merodon pruni	Greece, Chios Island, Keramia, 28.VIII.2009, M. Taylor leg.	LN890877	MZH	Male.			38º17.813'N	26º07.873'E
MZH_Y957	A14575	Merodon pruni	Greece, Chios Island, Keramia, 28.VIII.2009, M. Taylor leg.	LN890878	MZH	Male.			38º17.813'N	26º07.873'E
MZH_Y871		Merodon pruni	Greece, Chios Island, nr Gridia, 4.VI.2009, G. Ståhls leg.	LN890879	MZH				38°13.09’N	26°06.10’E
MZH_Y872		Merodon pruni	Greece, Chios Island, nr Gridia, 4.VI.2009, G. Ståhls leg.	LN890880	MZH				38°13.09’N	26°06.10’E
MZH_Y1242		Merodon pruni	Greece, Samos island, nr Pythagorio, 6.VI.2010, G. Ståhls & A. Vujić leg.	LN890881	MZH				37°41.38’N	26°57.03’E
MZH_Y1243		Merodon pruni	Greece, Samos island, nr Pythagorio, 6.VI.2010, G. Ståhls & A. Vujić leg.	LN890882	MZH				37°41.38’N	26°57.03’E
MZH_Y1244		Merodon pruni	Greece, Samos island, nr Pythagorio, 6.VI.2010, G. Ståhls & A. Vujić leg.	LN890883	MZH				37°41.38’N	26°57.03’E
MZH_Y1245		Merodon pruni	Greece, Samos island, nr Pythagorio, 6.VI.2010, G. Ståhls & A. Vujić leg.	LN890884	MZH				37°41.38’N	26°57.03’E
	MS19	Merodon pruni	Greece, Rhodes island, Salakos, 16.X.2012, A. Vujić leg.	LN906912	FSUNS	Male.	36.2867	27.9392
	MS20	Merodon pruni	Greece, Rhodes island, Salakos, 16.X.2012, A. Vujić leg.	LN906913	FSUNS	Male.	36.2867	27.9392
	MS21	Merodon pruni	Greece, Rhodes island, Salakos, 16.X.2012, A. Vujić leg.	LN906914	FSUNS	Female.	36.2867	27.9392
	MS22	Merodon pruni	Greece, Rhodes island, Salakos, 16.X.2012, A. Vujić leg.	LN906915	FSUNS	Female.	36.2867	27.9392
	MS23	Merodon pruni	Greece, Rhodes island, Salakos, 16.X.2012, A. Vujić leg.	LN906916	FSUNS	Female.	36.2867	27.9392
	AU686	Merodon pruni	Greece, Corfu island, Strinilas, 8.VIII.2014, A. Vujić leg.	LN906917	FSUNS	07790 Male.	39.7399	19.8373
	AU687	Merodon pruni	Greece, Corfu island, Strinilas, 8.VIII.2014, A. Vujić leg.	LN906918	FSUNS	07791 Male.	39.7399	19.8373
	AU688	Merodon pruni	Greece, Corfu island, Strinilas, 8.VIII.2014, A. Vujić leg.	LN906919	FSUNS	07792 Male.	39.7399	19.8373
	AU689	Merodon pruni	Greece, Corfu island, Strinilas, 8.VIII.2014, A. Vujić leg.	LN906920	FSUNS	07849 Female.	39.7399	19.8373
	AU690	Merodon pruni	Greece, Corfu island, Zigos, 8.VIII.2014, A. Vujić leg.	LN906921	FSUNS	07852 Female.	39.7214	19.799
	AU691	Merodon pruni	Greece, Parnas, near Amfissa, 4.X.2014, A. Vujić, S. Radenković & S. Šimić	LN906922	FSUNS	08527 Female	38.5316	22.4023
	AU692	Merodon pruni	Greece, Attica, Aegina island, Chrysoleontissa 1, 15-17. VI.2013, S. Margaroni leg.	LN906923	FSUNS	07759 Female	37.7377	23.4884
	AU693	Merodon pruni	Greece, Attica, Aegina island, Pach. Rac- Tzkdes, 9-11.VIII.2013, S. Margaroni leg.	LN906924	FSUNS	07750 Female	37.7258	23.4737
	AU694	Merodon pruni	Greece, Attica, Aegina island, Kavouropetra, 9-11.VIII.2013, S. Margaroni leg.	LN906925	FSUNS	07767 Female	37.7679	23.4528
	E44	Merodon pruni	Cyprus, Amianthos, 14-16.V.2012, S. Dimitrou leg.	LN890885	FSUNS
	E45	Merodon pruni	Cyprus, Makria Kontarka, 14-16.V.2012, S. Dimitrou leg.	LN890886	FSUNS
	E46	Merodon pruni	Cyprus, Makria Kontarka, 14-16.V.2012, S. Dimitrou leg.	LN890887	FSUNS
	E47	Merodon pruni	Cyprus, Chionistra, 31.V-2.VI.2012, S. Dimitrou leg.	LN890888	FSUNS
	E48	Merodon pruni	Cyprus, Amianthos,15-17.IX.2011, S. Dimitrou leg.	LN890889	FSUNS
	E49	Merodon pruni	Cyprus, Amianthos,15-17.IX.2011, S. Dimitrou leg.	LN995539	FSUNS
	AU587	Merodon spinitarsis	Greece, Kos, Kastro Antimachias, 8-19.V.2012	LN906926	AEGEAN	LJ62	36.8092	27.1164
	AU588	Merodon spinitarsis	Greece, Kos, Kastro Antimachias, 8-19.V.2012	LN906927	AEGEAN	LJ63	36.8092	27.1164
	AU589	Merodon spinitarsis	Greece, Olymp, Enipeas river, 26.V.2012	LN906928	FSUNS	G1454	40.105963	22.450459
	AU590	Merodon spinitarsis	Greece, Rhodes, near Butterfly valley, 17.IV.2012, A. Vujic leg.	LN906929	FSUNS	G1106	36.330853	28.077561
	AU591	Merodon spinitarsis	Greece, Rhodes, near Butterfly valley, 17.IV.2012, A. Vujic leg.	LN906930	FSUNS	G1113	36.337046	28.067215
	AU592	Merodon spinitarsis	Greece, Rhodes, near Butterfly valley, 17.IV.2012, A. Vujic leg.	LN906931	FSUNS	G1105	36.330853	28.077561
	AU593	Merodon spinitarsis	Greece, Rhodes, near Butterfly valley, 17.IV.2012, A. Vujic leg.	LN906932	FSUNS	G1104	36.330853	28.077561
	AU594	Merodon spinitarsis	Greece, Samos, Spatharaioi- Paghondas, 15.IV.2011, A. Vujic leg.	LN906933	FSUNS	F30	37.67504	26.81674
	AU595	Merodon spinitarsis	Greece, Samos, Spatharaioi- Paghondas, 15.IV.2011, A. Vujic leg.	LN906934	FSUNS	F31	37.67504	26.81674
	AU596	Merodon spinitarsis	Greece, Samos, Spatharaioi- Paghondas, 15.IV.2011, A. Vujic leg.	LN906935	FSUNS	F32	37.67504	26.81674
	AU597	Merodon spinitarsis	Greece, Samos, Spatharaioi- Paghondas, 15.IV.2011, A. Vujic leg.	LN906936	FSUNS	F33	37.67504	26.81674
	AU598	Merodon spinitarsis	Greece, Samos, Spatharaioi- Paghondas, 15.IV.2011, A. Vujic leg.	LN906937	FSUNS	F34	37.67504	26.81674
	TS7	Merodon spinitarsis	Turkey Isparta, Y. Bademli, Pinargözü mevkii 10.VI.2014, R. Hayat A. Uzal O. Demirozer, C. Gok	LN906938		8409 male			41 74 203N	34 48 90E
	TS8	Merodon spinitarsis	Turkey, Isparta, Aksu yolu 1 10.VI.2014, R. Hayat A. Uzal O. Demirozer, C. Gok	LN906939		8416 female			39°04.25’N	26°22.35’E
MZH_Y703		Merodon spinitarsis	Greece, Lesvos, Agiassos, 8.V.2007, G. Ståhls leg.	FM206505	MZH				38°34.47’N	26°00.29’E
MZH_Y920		Merodon spinitarsis	Greece, Chios Island, Pelinaeon mt., 14.V.2009, G. Ståhls leg.	LN906940	MZH				39°04.25’N	26°22.35’E
MZH_Y921		Merodon spinitarsis	Greece, Lesvos Island, Agiassos, 27.V.2009, G. Ståhls leg.	LN906941	MZH				39°13.43’N	26°09.15’E
MZH_Y922		Merodon spinitarsis	Greece, Lesvos Island, Zoodochos Pigi, 15.V.2009, G. Ståhls leg.	LN906942	MZH				38°34.47’N	26°00.29’E
MZH_Y1025		Merodon spinitarsis	Greece, Chios Island, Pelinaeon mt., 14.V.2009, G. Ståhls leg.	LN906943	MZH				38°34.47’N	26°00.29’E
MZH_Y1026		Merodon spinitarsis	Greece, Chios Island, Pelinaeon mt., 14.V.2009, G. Ståhls leg.	LN906944	MZH				38°34.47’N	26°00.29’E
MZH_Y1027		Merodon spinitarsis	Greece, Chios Island, Pelinaeon mt., 14.V.2009, G. Ståhls leg.	LN906945	MZH
MZH_S537		Merodon velox	Greece, Lesvos, 2.0 km SSE Agiasos, alt 600m, open pine forest, 15.V.2004, T. Petanidou leg.	FM206496	MZH	Male. Aegean university 0008668			39º4’9”N	26º23’17”E
MZH_Y704		Merodon velox	Greece, Lesvos, 4 km SSE Agiassos, 9.V.2007, G. Ståhls leg.	FM206506	MZH
MZH_Y705		Merodon velox	Greece, Lesvos, 4 km SSE Agiassos, 9.V.2007, G. Ståhls leg.	FM206507	MZH
MZH_Y732		Merodon velox	Greece, Lesvos, Sifneos, 30.IV.2008, G. Ståhls leg.	FM206508	MZH
MZH_Y733		Merodon velox	Greece, Lesvos, Sifneos, 30.IV.2008, G. Ståhls leg	FM206509	MZH
MZH_Y859		Merodon velox	Greece, Chios Island, Pelinaeon mt., 14.V.2009, G. Ståhls leg.	LN995512	MZH				38°34.47’N	26°00.29’E
MZH_Y860		Merodon velox	Greece, Chios Island, nr Gridia, 13.V.2009, G. Ståhls leg.	LN995513	MZH				38°13.09’N	26°06.10’E
MZH_Y861		Merodon velox	Greece, Chios Island, nr Gridia, 13.V.2009, G. Ståhls leg.	LN995514	MZH				38°13.09’N	26°06.10’E
MZH_Y862		Merodon velox	Greece, Chios Island, nr Kataraktis, 13.V.2009, G. Ståhls leg.	LN995515	MZH				38°16.42’N	26°05.71’E
MZH_Y1220		Merodon velox	Greece, Samos island, nr. Manoletes, 14.V.2010, G. Ståhls leg.	LN995516	MZH
MZH_Y1221		Merodon velox	Greece, Samos island, nr. Manoletes, 14.V.2010, G. Ståhls leg.	LN995517	MZH
MZH_Y1222		Merodon velox	Greece, Samos island, nr. Manoletes, 14.V.2010, G. Ståhls leg.	LN995518	MZH
MZH_Y1223		Merodon velox	Greece, Samos island, nr. Manoletes, 14.V.2010, G. Ståhls leg.	LN995519	MZH
MZH_Y1224		Merodon velox	Greece, Samos island, nr. Manoletes, 15.V.2010, G. Ståhls leg.	LN995520	MZH
MZH_Y1281		Merodon velox	Greece, Ikaria island, nr Hristos, 11.VI.2010, S.Rojo & A.Vujić leg.	LN995521	MZH
MZH_Y1282		Merodon velox	Greece, Ikaria island, nr Hristos, 11.VI.2010, S.Rojo & A.Vujić leg.	LN995522	MZH
MZH_Y1283		Merodon velox	Greece, Ikaria island, nr Hristos, 11.VI.2010, S.Rojo & A.Vujić leg.	LN995523	MZH
MZH_Y1284		Merodon velox	Greece, Ikaria island, nr Hristos, 11.VI.2010, S.Rojo & A.Vujić leg.	LN995524	MZH
MZH_Y1285		Merodon velox	Greece, Ikaria island, nr Hristos, 11.VI.2010, S.Rojo & A.Vujić leg.	LN995525	MZH
	E75	Merodon velox	Greece, Rhodes, Antipyriki, 20-22.3.2012, S. Papakonstantinou leg.	LN995526	FSUNS	Male	36.1376	27.9263
	E76	Merodon velox	Greece, Rhodes, Laerma, 20-22.3.2012, S. Papakonstantinou leg.	LN995527	FSUNS	Male	36.1323	27.9257
	E77	Merodon velox	Greece, Rhodes, Shistros, 24-26.4.2012, S. Papakonstantinou leg.	LN995528	FSUNS	Male	36.1665	27.8769
	E78	Merodon velox	Greece, Kos, Kastro Antimachias, 9.IV.2012, P. Toutziarakis leg.	LN995529	FSUNS	Female	36.8092	27.1164
	E79	Merodon velox	Greece, Kos, Kastro Antimachias, 8-10.IV.2012, P. Toutziarakis leg.	LN995530	FSUNS	Female	36.8092	27.1164
	E80	Merodon velox	Greece, Chios, Agia Markella, 31.III-2.IV.2012, P. Toutziarakis leg.	LN995531	FSUNS	Male	36.487	25.8763
	E81	Merodon velox	Greece, Karpathos, Mesochori, 2-4.V.2012, I. Vavitsas leg.	LN995532	FSUNS	Female	35.6222	27.1055
	E82	Merodon velox	Greece, Kos, Antimachias, 8-10.IV.2012, P. Toutziarakis leg.	LN995540	FSUNS	Female	36.8092	27.1164
	AU489	Merodon velox	Turkey, Isparta, Eğirdir karşi kiyi-Yalvaç yolu, 02.V.2014, R. Hayat, A. Uzun, O. Demirozer, C. Gok	LN995533	EMIT	Female			38 14 353N	30 46 074E
	AU490	Merodon velox	Turkey, Mugla, Kizilagac, 29.IV.2014, Vujić, Perez Banon, Stahls, Petanidou, Senol	LN995534	FSUNS		37.0764	28.3602
	AU491	Merodon velox	Turkey, Mugla, Kizilagac, 29.IV.2014, Vujić, Perez Banon, Stahls, Petanidou, Senol	LN995535	EMIT		37.0764	28.3602
	AU492	Merodon velox	Turkey, Baffa lake, 29.IV.2014, Vujić, Perez Banon, Stahls, Petanidou, Senol	LN995536	EMIT		37.4614	27.5012
	AU493	Merodon velox	Turkey, Baffa lake, 29.IV.2014, Vujić, Perez Banon, Stahls, Petanidou, Senol	LN995537	EMIT		37.4614	27.5012
	AU494	Merodon velox	Turkey, Muğla, Eskihisar, 02.VI.2014, A.Vujić & J. Ačanski leg.	LN995538	EMIT		37.3061	28.0285
